# Supplementary material for: MM-129 as a Novel Inhibitor Targeting PI3K/AKT/mTOR and PD-L1 in Colorectal Cancer
Source: Cancers (Basel). 2021 Jun 26;13(13):3203. doi: 10.3390/cancers13133203 (PMC8268553; doi:10.3390/cancers13133203)
Supplement: Supplementary file 1 [file cancers-13-03203-s001.zip]

Archive with 1 entries (1 files):
- cancers-1179184-suppl-final.pdf
